# Supplementary material for: Retrospective analysis of predictors for significant hepatic inflammation in metabolic-associated fatty liver disease with chronic hepatitis B
Source: PeerJ. 2026 May 6;14:e21186. doi: 10.7717/peerj.21186 (PMC13156954; doi:10.7717/peerj.21186)
Supplement: Supplemental Information 2 [file peerj-14-21186-s002.xlsx]

## Sheet: Sheet1
Number	BMI(kg/m2)	SBP(mmHg)	DBP(mmHg)	CAP(dB/m	LSM(kPa)	G(Grading of Hepatic Inflammation)	PLT(109g/L)	PT(s)	GLB(g/L)	ALT(U/L)	AST(U/L)	GGT(U/L)	ALP(U/L)	TBil(μmol/L)	TG(mmol/L)	CHO(mmol/L)	LDL(mmol/L)	HDL(mmol/L)	UA(μmol/L)	GLU(mmol/L)	HBV DNA (log₁₀ IU/mL)	HBsAg(ng/mL)	HBeAg status (positive/negative)
1	26.2336	106	60	196	4.8	1	185	12.6	32	31	24	32	66	21.3	2	4.65	3.38	1.18	418	5.5	1	1.61	1
2	24.5363	114	75	272	8.5	1	186	12.2	30	43	28	30	72	10.2	2.02	6	3.67	0.9	343	4.9	7	60820.7	1
3	26.2976	133	75	314	4.8	1	236	12.9	29	26	31	31	70	11.1	2.04	5.7	3.7	1.07	284	5.5	2	1351.67	0
4	27.1972	116	75	170	5.7	2	116	13.1	27	26	21	20	63	13.6	0.6	3.9	2.11	1.18	416	5	1	809.15	0
5	28.8927	121	76	238	9.9	3	134	13	28	131	69	65	126	15.6	1.68	4.9	2.92	0.92	407	4.6	8	5282.73	1
6	28.53	135	78	282	4.5	1	241	11.5	26.3	63	26.8	54.7	66.8	29.7	2.23	3.24	2.08	0.74	660.15	4.95	2	6.65	0
7	22.1893	136	85	259	5.1	1	358	12.8	29	17	16	20	41	8	0.91	3.4	1.76	1.24	307	5.9	0	3.16	0
8	30.7099	136	83	354	6	2	202	15	33	85	70	79	109	17.2	0.89	6.1	4.03	1.34	361	5.3	6	26293.8	1
9	24.2215	124	72	267	4.4	1	200	11.3	30.7	21.5	17.8	41	57.5	12.3	0.94	4.13	2.06	1.37	324.11	4.91	2	7254.04	1
10	26.5118	123	78	248	8.7	2	276	14.1	38	44	28	54	95	21.6	1.45	5.8	4.1	1.16	515	5.5	2	2207.19	1
11	20.898	132	77	316	4.9	1	276	13.5	37	64	30	18	57	16.8	1.12	3.8	2.06	0.95	342	5.2	5	1564.53	0
12	24.2415	154	94	305	4.7	1	260	12.2	36	40	24	91	126	8.8	1.14	5.5	3.31	1.54	265	5	2	16008.8	0
13	26.7299	121	74	317	6.4	3	226	10.25	29	195	84	120	54	22.2	1.78	7.94	5.1	1.63	5.8	5.71	7	11395	1
14	33.81	136	79	256	5.6	2	199	13.4	29	110	63	44	52	17.8	4.47	5.9	3.43	0.93	590	5.2		3142.45	1
15	32.0073	129	83	299	16.3	1	205	13.3	30	24	15	20	101	14.3	1.1	4.7	3.07	1.24	423	4.7	1	100.36	0
16	26.3958	115	74	344	7.1	2	242	13.5	28	51	34	26	92	28.4	1.15	4.45	2.86	1.1	435.7	5.1	1	306.79	0
17	24.4898	111	69	218	5.6	1	224	13.1	30	26	17	21	77	11.9	1.2	4.4	2.63	1.16	427	4.8	4	221.56	0
18	25.5296	115	80	281	4.9	1	215	13.6	31	26	29	78	90	13.3	2.76	3.76	2.35	0.84	294	4.6	1	899.56	1
19	29.0004	137	83	251	12.7	2	228	14.8	38	257	154	108	62	20.3	1.01	5.25	3.56	1.5	397.5	5	1	2124.9	1
20	25.7812	121	65	263	5.2	1	247	13.4	26	22	23	16	63	9.5	0.68	6.07	3.45	2.41	285.2	5.7	7	26347.6	1
21	27.9431	127	77	5.8	370	2	275	13.1	27	25	27	55	75	10.4	3.51	3.88	2.34	0.92	477.5	4.64	2	1503.38	0
22	27.6817	121	69	7	277	2	293	11.6	26	49	39	23	60	10.6	1.4	5.33	3.73	1.28	382.4	4.7	5	2339.91	0
23	24.7676	148	72	255	25.4	3	172	13.9	36	139	137	235	99	25.6	1.44	6.47	4.45	1.58	344	5.02	1	414.89	0
24	24.0123	132	90	233	8.9	2	132	26	28	83	52	47	71	11.9	1.05	6.09	3.92	1.86	354.1	5.1	8	124925	1
25	25.0473	126	79	225	27.5	3	105	14.6	44	98	148	146	114	26.8	1.97	6.06	3.75	1.76	350.8	4.8	3	21869.7	1
26	21.72	113	81	212	3.2	2	247	11.7	31	53	37	67	55	11.6	2.03	5.5	3.96	0.97	458	4.6		16641.1	1
27	28.5156	135	73	253	8.3	3	180	12.6	30	93	58	50	51	16.1	2.5	4.92	3.02	1.19	437.9	5.3	5	1595.95	0
28	28.0102	137	72	291	8.6	2	164	13.9	35	466	275	74	58	34	0.87	4.76	3.13	1.44	422.3	4.8	8	118053	1
29	25.2363	133	94	245	6.4	2	289	12.8	34	92	70	29	79	17.1	1.58	4.11	2.53	1.05	387.3	6.7	6	895.48	0
30	24.9634	128	80	238	6.2	2	246	12.9	34	296	117	50	96	13.7	1.49	6.67	4.61	1.56	415.7	5.36	6	150.07	0
31	28.125	143	83	272	4.1	1	184	13.1	33	31	23	22	99	15.1	0.68	6	4.45	1.67	362	5	3	712.87	0
32	25.2214	126	85	无	8.5	1	174	10.7	28	17	22	12	53	11.2	0.8	4.34	2.56	1.77	240.7	5.1	1	806.96	0
33	24.9135	133	73	216	2.9	1	198	14.7	25	30	19	23	63	30	1.18	4.96	3.22	1.53	347	5.6	1	1.6	0
34	27.2173	146	83	253	4.1	1	222	12.4	25	65	36	77	72	10.8	1.56	4.7	2.83	1.05	545	5.2	1	798.45	0
35	24.8603	113	72	266	5.1	2	188	12.7	31	25	26	21	97	43.4	0.84	4.4	2.51	1.72	270	5.1	5	409.87	1
36	24.977	122	74	308	10	2	241	12.8	29	227	85	91	35	13.3	1.28	6.28	4.14	1.73	410.5	5.32	1	16912.3	0
37	28.0404	126	71	213	4.5	3	249	13	26	51	32	23	59	8.1	2.16	6.14	4.16	1.42	272.4	6.34	3	9987.8	0
38	24.977	138	81	358	10.2	1	294	12.7	27	72	37	52	57	16.2	1.92	4.7	2.83	1.06	392	7.4	2	37.92	0
39	25.5605	124	83	315	7.2	1	320	13.2	32	81	37	44	88	19.7	1.57	5.3	3.53	0.92	403	4.6	5	911.81	0
40	26.7036	114	79	314	14.6	2	190	13.2	26	64	35	63	85	16.6	2.18	6.1	3.46	1.34	554	4.6	1	1550.8	1
41	26.7299	134	93	354	11.3	2	244	12.5	32	128	74	59	88	8.1	5.75	6	2.96	0.9	334	4.8	3	1298.86	0
42	27.0051	124	72	370	12	3	161	12.3	29	56	55	35	68	5.9	2.44	6.3	4.26	0.83	392	5.6	3	14.12	0
43	28.7236	144	91	378	24.3	2	130	12.1	31	99	56	200	86	28	1.9	4.7	3.28	1.01	680	6	1	83.07	0
44	29.7576	133	79	333	7.8	2	294	12.3	30	22	19	24	54	24	2.09	4.6	3.24	0.94	556	4.9	3	3982.27	0
45	29.7595	151	95	354	10.7	2	157	13.7	30	44	28	32	65	7.4	2.25	4.2	2.69	0.74	357	4.6	4	393.52	0
46	33.3061	134	81	364	4.8	2	277	13.7	29	88	45	92	85	7.2	2.82	5.5	4.11	1.05	566	5.1	6	3611.89	1
47	24.2215	124	76	332	7.1	2	262	11.3	28	38	23	31	76	11	2.14	4.8	2.83	1.01	339	4.6	3	4496.97	0
48	24.281	130	89	277	12.3	4	127	14	28	63	51	23	59	13.3	1.26	4.9	3.01	1.21	407	4.6	7	130	1
49	24.6181	116	68	299	5.8	2	332	13.2	25	46	23	26	69	11.4	1.5	4.7	2.72	1.18	419	4.7	8	34259.8	1
50	24.6713	119	64	262	8.8	2	213	12.7	29	54	32	43	56	13.9	1.1	5.5	4.46	0.88	374	5.6	1	0.91	0
51	25.2493	136	89	261	4.6	2	239	13.2	34	340	127	69	122	11.5	1.31	4	2.19	0.89	498	5.5	8	52530.1	1
52	25.8586	135	57	195	12.2	3	237	12.7	36	35	23	19	96	13.7	0.69	4.3	2.55	1.17	388	5.1	4	6999.3	1
53	25.9688	136	88	289	6	2	229	12.5	21	34	17	77	73	10.8	2.68	4	1.96	0.9	382	6.5	3	22.46	0
54	26.1224	124	69	252	9.2	2	251	13.3	36	30	23	81	98	16.9	1.45	6.3	4.45	1.19	358	5.1	4	401.18	1
55	26.449	134	91	320	7.4	2	262	12.4	31	92	46	46	66	9.3	3.443	7.2	4.25	1	495	5	5	3907.86	0
56	26.6749	122	68	288	11.7	3	182	13.4	25	48	22	28	55	10.6	2.52	6.1	3.81	0.88	386	5.5	4	2919.07	0
57	27.1349	123	67	296	8.8	2	225	12.9	30	61	41	42	68	9.6	1.67	4.1	2.7	0.8	340	4.9	8	73861.4	1
58	27.2817	113	55	271	18.6	3	175	14.1	30	69	71	119	64	17.8	1.52	3.9	2.41	1.08	358	5.2	3	1851.23	0
59	27.4145	120	66	359	7.6	2	219	13	29	96	45	38	70	18.2	1.76	5.3	2.89	1.13	414	5.3	3	937.05	0
60	27.6095	116	60	284	5.5	2	225	12.9	32	46	22	48	81	29.5	1.18	5.5	3.6	1.07	576	4.8	8	96938.2	1
61	27.6601	113	74	294	7	2	252	12.7	31	41	31	20	78	12.6	1.88	5.12	3.67	1.06	446.1	5.6	3	1334.15	0
62	27.7509	142	95	298	8.9	2	164	13.4	26	77	39	42	96	10.9	0.81	5.3	4.08	1.07	406	4.7	4	4394.27	0
63	28.2007	140	91	342	14.4	2	252	13.4	31	215	118	57	106	7	1.31	4.8	3.62	0.88	617	6.3	0	47.64	0
64	28.3447	121	89	267	7.3	2	118	12.8	32	133	58	53	101	16.6	0.77	3.4	2.09	0.83	457	5.9	1	11.01	0
65	28.3782	131	73	347	8.4	2	191	11.9	29	103	53	71	84	11.3	3.17	5	2.71	1.07	525	5.2	3	863.85	1
66	28.4055	120	73	355	9	2	163	13.2	28	58	20	28	66	14.1	0.71	4.6	2.78	0.98	464	4.9	2	6733.24	1
67	28.7274	142	82	332	5.2	2	278	13.1	23	107	48	50	73	14.6	1.04	4.9	3.03	1.28	454	4.5	7	3408.54	1
68	28.7889	137	79	321	8.1	2	213	13.2	33	43	22	37	90	15.2	3.55	4.8	2.47	0.78	420	5.6	8	66480.6	1
69	30.9304	144	99	363	7.2	1	226	12.7	27	41	21	33	60	16.4	1.48	5.5	3.63	1.07	488	6.1	1	599.86	0
70	31.0035	111	67	343	13.1	3	253	14.1	32	427	218	148	101	16.3	1.53	5	3.4	0.86	404	5.8	6	124925	1
71	32.7652	120	63	383	10	2	258	13	26	54	27	35	89	12.5	1.44	4.9	3.15	0.84	546	5.8	2	1799.42	0
72	34.7155	108	56	376	5.8	2	278	13.3	32	143	57	43	66	9.5	1.31	4.2	2.55	1	562	4.5	8	113537	1
73	35.6513	128	71	386	5.8	2	295	13	34	77	39	24	69	11.9	1.18	3.8	2.37	1.09	449	5.3	4	357.22	0
74	35.7513	140	77	352	10.2	2	256	12.5	25	100	108	88	103	14.7	2.45	6.3	4.4	1.1	414	9	5	4386.17	1
75	22.72	102	80	247	6.5	2	74	12.1	28	471	208	197	81	13.5	1.62	5.5	3.67	1.06	462	5.2		215.87	1
76	24.9135	128	85	317	6.4	2	251	13.2	32	21	19	27	67	12.8	1.2	4.5	3.05	0.99	451	5.1	3	354.14	0
77	24.0569	119	80	293	5.3	2	184	13.5	32	72	29	35	82	17.4	2.04	5.8	3.27	1.09	495	5.3	3	2173.77	0
78	24.093	112	69	254	7.9	2	283	12.7	27	42	22	24	78	6.7	1.29	4.9	3.04	0.99	367	5.1	7	40452.8	1
79	24.0955	110	79	254	11.2	3	184	13.9	29	1932	932	105	169	42.9	1.17	4	2.21	0.77	393	4.3	5	31.13	1
80	24.1314	122	75	270	20.2	3	212	13.4	26	270	95	77	108	11.3	1.46	5.2	3.65	1.12	381	4.8	5	7533.17	1
81	24.196	120	78	310	4.5	2	212	12.6	26	78	37	16	65	7.1	0.66	4.6	2.39	1.47	366	4.9	4	94.97	0
82	24.2215	101	70	160	5.6	2	235	12.3	32	128	52	43	61	14.9	1.53	6.3	3.66	1.22	459	5.2	8	71172	1
83	22.77	122	82	272	18.8	3	208	13.2	27	67	34	109	97	19.3	1.53	4.9	3.18	1.2	372	7.8		198.77	1
84	24.2439	125	81	252	4	2	184	12.8	28	22	20	24	66	15	1.72	6.1	3.56	1.08	372	5.2	4	789.52	0
85	24.3265	114	59	239	19.4	3	134	11.9	29	282	143	100	108	15.4	1.11	4.6	2.58	1.08	316	4.8	4	25540	1
86	24.3911	119	70	280	2.8	2	169	12.1	31	56	32	74	81	14	0.95	3.8	1.67	1.57	470	4.8	8	50153.4	1
87	24.3911	112	63	298	9.9	3	230	1.4	27	172	46	40	83	16.4	1.16	4.6	2.68	1.19	417	4.4	5	12214.3	1
88	24.4571	107	66	283	5.6	2	140	13.1	25	42	24	92	58	6.4	1.46	4.5	2.76	1.05	339	5	4	2334.14	0
89	24.4646	130	73	283	5	1	263	12.8	29	21	22	23	114	10.1	1.89	7.1	5.04	1.25	336	5.4	1	438.52	0
90	24.4898	124	66	248	8.7	2	279	12.9	29	38	30	29	56	18	0.81	4.1	2.8	1.04	491	4.7	5	33.57	1
91	24.4898	116	70	334	4.5	2	199	13.6	27	34	23	21	85	16.4	2.12	4.6	2.47	0.95	503	7.4	2	1530.32	0
92	24.5079	130	90	282	6.8	2	304	12.7	28	54	35	22	58	25.9	1.75	5.6	3.7	1.18	669	4.1	7	83523.4	1
93	24.5089	111	66	321	5.3	1	181	12.5	22	29	26	61	84	14.8	2.08	4.9	2.65	1.06	396	5.1	2	5667.51	1
94	24.5258	123	66	261	6.6	2	218	13.9	29	50	31	24	104	20.3	0.84	3.4	1.83	0.96	441	4.5	6	10666.2	1
95	24.5351	135	75	249	6.1	2	239	13.7	27	33	24	20	76	18.4	1.13	4.6	2.93	0.86	486	5.3	8	63706.6	1
96	24.6097	126	85	227	9.1	2	213	13	29	31	25	35	90	14.9	0.93	4.5	2.69	1.51	277	4.6	8	25012.7	1
97	24.6417	134	82	241	9	2	198	12.9	23	247	86	31	122	16.4	1.56	4.29	3.33	0.83	432.3	5.2	8	89517	1
98	24.6914	129	65	240	4.6	2	141	12.7	31	106	40	63	72	7.2	2.9	4.3	2.22	0.98	307	4.9	8	124925	1
99	24.7676	119	82	247	7.2	1	272	12.3	27	23	18	29	71	22.2	1.76	6.5	4.22	1.14	469	4.4	3	251.9	0
100	24.7721	134	67	305	5.7	2	184	12.7	27	52	26	100	88	10	1.41	4.2	2.5	1.14	322	4.5	3	82.22	0
101	24.858	118	70	287	8.3	2	187	12.5	28	25	23	20	82	11.3	1.11	3.2	2	0.78	314	4.2	1	79.07	0
102	24.8591	111	75	262	4.6	2	177	12.7	32	12	21	19	63	18	1.51	4.2	2.55	0.81	407	4.9	1	3377.82	0
103	24.9219	134	76	256	8.3	2	199	13.3	27	138	77	22	87	15.2	1.26	4.6	2.45	1.23	333	4.7	6	37622.9	1
104	24.9827	135	91	291	5.8	2	278	13.2	30	115	41	18	83	21.4	1.1	4.3	2.54	0.94	436	5.1	8	71376.4	1
105	23.3234	121	68	266	8.4	2	151	11.4	29.4	33.1	22	35.2	73.4	23.41	4.46	5.99	3.82	1.04	349.24	5.33	3	14332.4	0
106	25.1024	120	77	257	4.5	2	280	12.8	29	49	28	24	69	10.3	1.39	5.7	3.71	1.59	405	4.6	7	13654.1	1
107	25.1205	126	74	241	6	2	156	11.4	29	161	56	19	84	13.8	0.66	4.8	3.06	1.33	406	5.1	8	42564.7	1
108	25.1261	127	64	259	6.9	2	133	12.7	27	58	36	30	79	7.5	2.84	7	4.61	0.82	592	4.6	5	808.45	0
109	25.2595	117	67	276	5.8	2	262	13.1	26	31	23	45	60	17.6	2.6	4.6	2.32	0.9	452	4.3	8	79429.9	1
110	25.3515	125	72	246	6.1	2	165	12.6	24	30	17	33	72	8	1.37	5.1	3.09	1.31	412	5.1	3	1859.62	0
111	25.3906	134	87	331	15.8	2	238	12.7	32	35	28	30	88	9.8	0.86	6.4	4.21	1.59	422	5.7	0	6321.94	1
112	25.3906	99	57	199	4.1	1	362	11.7	29	12	11	11	60	3.2	1.66	3.9	2.04	1.03	316	5.6	2	1.98	0
113	25.5102	119	67	274	8.9	1	258	12.9	33	24	21	19	86	22.5	1.24	5.2	3.28	1.42	389	5	0	1.2	0
114	25.5937	161	96	251	8.5	2	171	14.1	37	261	98	104	73	22.1	1.54	4.4	2.7	1.01	357	5.4	4	1572.26	0
115	25.7117	117	69	328	7	2	189	12.9	35	10	70	53	86	12	1.07	4.9	3.21	0.95	577	4.9	6	1466.03	0
116	25.8924	134	68	319	20.3	2	234	12.5	26	32	20	20	99	11.1	0.96	4.7	3.25	1.18	341	4.7	2	12.08	0
117	29.3575	142	87	296	7.7	1	223	10.5	28.24	26.5	18.6	31.9	82.9	13.16	1.16	4.36	2.91	1.03	447.38	5.2	1	6.45	0
118	26.3958	138	83	335	6.8	2	172	12.5	31	56	29	33	58	18.1	2.06	3.8	2.06	1.03	652	5.3	5	2049.31	1
119	26.7949	116	79	290	8.3	2	141	10.9	22.7	39.8	26	38.4	85.7	13.5	3.38	4.53	2.93	1.01	336.44	4.83	5	1565.95	0
120	27.0552	122	75	227	7.3	2	121	11.5	26.4	19.5	19.3	19.6	68.4	16.92	1.88	5.01	3.09	1.41	312.47	5.02	1	2.02	0
121	25.4893	115	78	347	7.5	2	471	13.5	26	102	56	27	76	29.8	0.67	4.37	2.46	1.33	240.9	6.7	5	6686.9	1
122	26.4626	138	77	255	10.7	2	202	13.2	34	50	29	49	99	16.2	7.19	6.1	2.52	0.9	380	4.9	6	3944.26	1
123	26.5625	112	80	282	5.1	2	241	13.4	30	45	33	67	101	22.4	1.85	4.2	2.54	0.7	508	5.2	5	4082.99	0
124	26.5731	123	89	328	7.9	2	130	13	29	21	20	39	124	16.4	1.19	5.5	3.52	1.29	471	6	2	1270.28	0
125	26.6381	127	75	352	9.4	3	124	14.1	28	88	49	39	60	21	0.97	5.3	3.22	1.46	470	4.3	8	50456	1
126	26.7474	136	90	262	5.6	2	259	13	30	16	18	24	83	14.6	6.78	5.6	2.09	0.98	446	5	2	181.09	0
127	26.7755	127	75	289	4	1	210	12.1	33	20	18	30	92	10.6	1.5	5.6	3.6	1.2	427	5.7	1	14.88	1
128	30.2469	133	83	300	9.8	2	182	12.3	25	24	19	16	61	18.6	1.07	4.4	2.57	1.23	240	4.6	1	1.55	0
129	27.0051	126	72	362	8.1	2	211	13.4	28	113	46	30	55	10.5	0.71	6.3	4.77	1.08	549	5	8	124925	1
130	27.0194	129	94	196	6.1	2	275	13.1	28	51	40	32	69	9.2	1.11	4.4	2.56	1.39	336	4.5	8	49075.9	1
131	27.5482	110	67	243	6.4	2	230	12.5	32	209	105	48	76	13.6	0.8	4.7	2.9	1.19	393	5	7	74503.2	1
132	27.6956	127	77	338	6.4	2	225	13.5	31	52	34	21	130	9.2	0.93	4.1	2.52	1.12	467	4.2	1	2650.1	1
133	27.7855	119	73	214	11.1	3	191	12.6	29	169	59	43	86	25.1	1.25	7	5.18	1.1	358	10.2	7	35993.7	1
134	27.8159	140	77	396	5.6	2	261	12.7	25	29	14	18	83	12	2.22	4.6	2.97	0.85	368	5.9	2	27.83	0
135	27.9155	133	70	299	5.8	2	216	12.6	28	88	36	42	61	17.8	1.74	5.5	3.37	1.37	489	5	7	34748.9	1
136	28.0277	149	103	236	5.9	2	296	12.5	28	34	18	21	66	14.1	1.08	5	2.85	1.25	404	5.5	2	1304.8	0
137	26.8519	133	83	300	9.8	2	284	12.3	29	24	19	16	61	18.6	1.07	4.4	2.57	1.23	240	4.6	2	2.04	0
138	28.2335	131	64	268	5	2	246	12.3	26	54	30	17	64	13.2	1.48	5.3	2.95	1.52	528	4.7	7	14663.4	1
139	28.251	112	64	155	4.6	1	206	13.9	25	24	24	32	107	13	1.03	4.6	3.04	1.26	511	4.5	5	2396.71	0
140	24.96	126	77	260	6.9	2	122	11.8	25	83	43	47	68	11.5	1.24	4	2.35	1.1	258	5		9580.83	0
141	28.4055	128	71	234	10.6	3	178	13.6	28	61	45	65	107	21.1	1.09	5.3	2.95	1.98	338	4.8	4	1876.11	0
142	24.96	126	77	260	6.9	2	238	13.2	23	41	20	20	67	14.5	1.07	5.4	3.63	1.28	363	4.9		12474	1
143	28.5968	133	83	340	3.8	2	203	13.4	29	247	115	68	78	9.2	1.18	5.6	3.68	0.99	627	5	7	130	1
144	28.972	144	87	320	10.4	2	226	12.8	24	79	41	29	71	11.2	0.81	5.7	3.69	1.53	366	4.6	3	2920.77	0
145	29.0606	134	85	210	6	2	205	13.3	31	47	29	25	103	10.5	0.66	4.1	2.47	1.16	536	5.6	5	1868.91	0
146	29.0657	122	76	309	5.9	2	239	12.3	24	201	67	50	105	12.9	1.91	4.4	2.48	1.08	316	4.7	5	647.05	0
147	29.34	146	82	210	10.7	3	96	12.6	29	35	20	27	63	19.1	1.52	5	3.26	0.87	365	4.8	6	7961.57	1
148	29.4076	124	76	252	11.6	3	180	12.9	29	120	51	40	77	20.3	1.87	6.1	4.72	0.9	257	10.5	5	3288.11	1
149	29.4118	107	67	295	7.7	3	313	12.8	29	677	155	67	82	13.9	1.18	4	2.67	0.94	367	4.1	5	57642.3	1
150	29.8258	137	53	221	4.9	1	217	13	25	32	27	17	68	28.8	1.02	3.8	2.04	1.31	606	5.1	2	33.37	0
151	30.0838	110	71	352	10	2	161	13.2	23	20	19	35	78	14	1.44	4.5	2.63	1.04	454	5.4	1	3715.1	0
152	30.3871	129	76	282	4	2	184	12.8	26	146	63	37	74	10.8	1.02	5.5	3.74	1.21	308	4.9	8	42591	1
153	30.7878	126	78	250	7.2	2	154	12	29	95	43	47	57	6.3	1.26	4.2	2.25	1.02	264	5	3	57.63	1
154	31.1419	126	76	276	29.9	4	141	13.8	30	407	301	209	131	12.2	1.33	5.3	3.62	0.82	308	5.2	8	10167.1	1
155	31.2394	130	85	290	15.6	3	220	13.5	37	276	181	87	130	9	1.58	3.9	2.3	0.8	409	5	7	24437.6	0
156	21.9671	116	76	215	6.5	3	241	12.3	37	188	109	372	71	11	1.81	6.3	4.06	1.24	429	5	5	743.13	0
157	32.1929	161	97	373	6.6	2	246	12.3	26	21	16	25	65	14.7	1.53	3.9	2.41	0.93	525	5.2	2	31.94	0
158	32.6071	125	61	250	6	2	259	13.2	24	58	53	25	83	13.7	1.21	5.2	3.49	1.04	371	4.5	3	924.9	0
159	33.8365	132	80	278	30.5	4	183	13.3	36	232	98	152	156	24.1	1.44	6	3.59	1.39	490	5.9	7	7451.57	1
160	33.91	180	116	299	9.8	3	261	13.8	29	145	68	53	107	14.3	0.75	3.5	2.25	0.81	409	5.6	6	23225.6	0
161	35.2653	150	75	294	6.7	2	256	12.2	26	424	141	61	54	18.3	1.84	5.2	3.62	0.92	534	5.7	1	3951.22	1
162	35.9361	150	92	382	10.9	2	282	13.7	37	86	44	52	73	17.4	1.12	5.5	4.23	0.92	477	5.7	8	13969.2	1
163	36.4198	147	82	366	4.5	2	280	13.8	30	73	33	33	74	15	1.45	2.9	1.29	0.82	354	5	2	462.96	0
164	38.1898	139	80	265	7.2	4	184	13.2	30	429	184	102	87	19	3.55	5.7	2.8	0.88	414	5.4	8	48377.8	1
165	24.2215	115	75	283	5.8	2	198	12.5	31	49	28	41	88	10.2	1.16	5.5	3.19	1.38	460	5.5	4	100.89	0
166	24.3945	123	71	199	7.5	2	124	13	32	126	87	37	63	17.1	0.98	5	2.74	1.53	460	4.1	5	308.13	0
167	24.4727	112	73	258	5.9	1	287	12.6	31	55	32	38	68	11.8	1.19	4.5	2.45	1.17	405	4.9	8	94450.8	1
168	24.5089	104	67	281	4.6	2	181	13.2	38	91	55	45	65	13.3	0.82	5.3	3.59	1.34	337	5.1	8	57913.8	1
169	24.5675	117	79	306	4.2	2	276	12.5	29	32	25	24	89	10.2	4.74	5.1	1.87	0.75	426	4.8	4	198.49	0
170	24.6094	122	72	179	6.4	2	167	13.7	30	30	26	18	86	27.7	1.3	4.1	2.61	0.7	299	5.4	4	7.94	0
171	24.7656	112	72	260	4.5	2	183	13.1	31	46	32	14	68	24.3	0.93	3.8	1.98	1.35	255	4.5	5	2726.61	0
172	24.8016	125	64	274	12.4	2	268	12.4	25	95	74	63	88	13.4	1.27	6.3	4.78	1.16	431	3.7	6	8684.18	1
173	24.858	136	72	179	5.3	2	253	12.6	34	93	57	32	68	24	2.81	5.2	1.99	0.91	319	6.3	3	1740.27	0
174	24.8789	120	79	213	32.3	3	145	12.3	23	642	336	208	111	32.3	1.09	4.1	2.79	1.02	193.6	22.6	3	130	1
175	25.2826	121	74	273	6.2	2	243	12.5	32	44	24	53	54	8	0.76	4.3	2.66	1.24	403	5.3	8	5921.36	1
176	25.3906	107	73	268	4.8	1	269	12.6	29	36	31	15	56	14.2	0.77	5.3	3.34	1.6	319	4.6	7	94175.6	1
177	25.5308	119	70	193	10.6	2	182	13.6	35	117	57	57	81	21.1	1.03	6.4	33.65	1.89	469	5	4	1021.65	1
178	25.7117	94	50	243	4.7	1	256	12.3	31	13	15	16	72	8.1	0.75	4.5	2.27	1.66	332	5.3	3	993.99	0
179	25.8645	127	72	256	6.4	2	259	14	32	345	109	89	58	18.9	1.12	5.3	3.49	1.28	339	4.8	6	1713.03	0
180	25.9688	132	87	266	4.2	2	150	12.8	28	111	37	21	54	16.2	1.11	4.1	2.44	0.9	410	5.2	4	636.32	0
181	25.9909	120	73	183	3.9	1	259	12.4	32	46	77	70	79	12.2	4.27	5.9	2.44	1.19	477	4.7	2	669.66	0
182	26.1966	124	73	253	5.6	2	170	13.3	30	61	38	18	53	16.6	1.26	5	3.36	1.11	323	5.2	7	16452.9	1
183	26.449	131	85	329	6.1	1	169	14.5	20	33	22	16	55	20.1	1.08	5.7	3.44	1.3	371	4.7	2	8350.72	0
184	24.51	144	89	209	9.9	3	163	13.1	26	58	39	22	80	20.1	1.47	3.7	2.29	0.77	547	5.3		1051.46	1
185	27.6163	132	83	328	5.2	2	350	13.1	36	215	96	38	66	15	0.85	4.2	2.66	1.12	467	4.6	7	5512.08	0
186	27.6817	124	72	186	5.8	2	227	13.7	19	31	16	32	94	20.6	1.58	5.1	3.23	1.04	478	7.5	4	1490.25	0
187	27.7177	129	80	187	5.4	2	201	12.9	30	502	148	304	143	19	1.16	4.9	3.05	1.39	325	5.2	1	10.16	0
188	28.1824	101	76	284	3.7	2	213	13.1	34	21	20	26	53	7.8	7.22	4	1.48	0.66	436	5.5	3	83.3	0
189	28.4055	134	78	309	6.8	2	216	11.3	32.6	87	34	32	52	9.7	1.2	6.9	4.12	1.69	443	5.4	5	40963.9	1
190	28.8581	135	68	312	12.5	2	208	14.9	35	122	64	51	44	15.5	0.55	3.1	1.58	1.16	399	5.2	6	1572.14	0
191	29.207	116	71	232	8.1	2	229	12.3	29	109	48	80	65	11.5	0.81	4.6	2.91	1.03	396	4.6	7	2319.77	0
192	29.4825	103	59	312	4.4	1	280	12.3	31	18	19	15	55	9.7	1.17	5.5	3.61	1.32	265	4.5	3	298.08	0
193	29.6875	120	59	210	6.6	3	126	12.4	30	543	121	193	101	25.3	1.31	5.7	3.95	1.19	401	4.7	8	72322.4	1
194	30.1103	123	81	201	12.6	3	268	12.6	30	321	122	139	59	26	1.18	4.6	2.59	1.21	477	4.9	6	1837.81	1
195	27.12	143	79	330	13.3	3	180	13.6	30	132	58	66	51	15.9	1.77	5.34	3.63	1.26	412.1	5.43	4	195.55	1
196	28.7319	153	96	360	9	2	202	14.4	30	43	26	74	55	12.2	1.29	5.7	3.67	1.32	467	5.4	6	1523.72	1
197	25.89	137	86	312	7.9	2	269	11	27	40	27	35	69	13.7	2.69	7.34	4.89	1.43	564	4.68	1	7.19	1
198	26.22	123	75	260	11.2	2	177	13.6	23	61	36	39	87	16.5	1.19	4	2.14	1.11	337	5.4	8	40999.1	1
199	30.33	124	69	341	3	1	194	10	27	33	21	46	137	10.5	2.46	4.37	3.14	0.95	469.2	6.52	0	13735.8	1
200	25.51	137	79	273	5.3	2	177	11.6	31	77	41	19	56	21.6	1.35	4	2.63	1.12	320.5	5.73	4	58.98	1
201	24.21	135	61	266	6.5	2	189	11.2	26	39	33	43	80	12.8	1.27	6.09	4.02	1.59	284.2	5.45	5	565.18	1
202	25.09	106	70	265	6.5	1	278	11.4	28	30	21	273	114	11.9	2.24	6.4	3.98	1.59	375.4	5.33	1	20.84	1
203	25.03	133	64	238	19.7	3	118	12.1	29	34	34	37	66	19.1	1.66	6.12	4.39	1.37	327.8	5.75	1	1571.66	1
204	26.64	102	70	252	6.5	2	133	11	27	42	28	37	66	10.9	1.68	3.28	2.59	1.28	322.2	5.26	2	674.59	1
205	27.6601	137	74	400	24.5	3	189	14.1	49	69	74	245	115	13.3	3.65	6.13	3.69	1.12	641	13.07	2	5585.22	1
206	31.6735	151	83	320	7.5	2	277	12.6	23	109	60	91	108	16.2	2.35	6.33	4.19	1.3	456.3	4.92	2	194.43	1
207	24.5351	136	84	232	4.1	1	318	13.3	24	40	26	34	99	12.2	1.33	4.52	3.23	1.09	469.8	5.22	7	67605	1
208	24.7409	125	81	300	7.5	3	149	13.6	27	55	31	41	107	13.2	1.63	5.76	4.01	1.2	269.6	6.88	6	7418.5	1
209	27.3438	123	78	307	6.7	2	189	12.7	36	104	68	23	77	27.3	1.07	5.27	3.46	1.58	554.7	5.44	2	987.11	1
210	25.0865	128	83	310	4.4	2	350	12.2	36	116	68	45	115	22	1.6	5.79	3.86	1.3	431.1	5.8	6	600737	1
211	27.1809	138	76	275	5.9	1	270	12.2	30	73	45	42	102	26.9	1.46	5.34	4.1	0.98	497	5.91	1	114.86	1
212	26.2222	143	92	292	6.2	2	304	10.9	29	64	41	32	83	15.5	1.06	6.2	4.72	1.13	353.3	6.42	2	702	1
213	27.7991	131	81	206	7.4	1	215	11.2	32	33	25	37	75	13.6	1.28	4.97	3.15	1.35	454.8	4.4	2	6248.67	1
214	24.3025	123	78	261	7.4	2	239	10.7	29	107	51	28	93	17.2	0.68	5.1	3.36	1.44	382.8	4.89	8	125000	1
215	26.9274	135	87	379	7.1	2	334	12.9	29	82	39	27	80	11.8	2.46	4.13	2.76	1.77	396	4.32	6	31995.9	1
216	24.0346	99	68	280	3.1	2	193	11.8	29	54	23	18	56	18.2	1.42	4.68	3	1.11	277.3	4.84	4	7.05	1
217	26.4314	121	83	207	13	3	170	14	37	221	117	231	84	11.2	2.54	6.22	3.63	1.67	526.2	6.46	7	5414.75	1
218	24.2513	113	72	196	6.4	1	182	13.6	39	53	35	15	57	14.8	0.56	5.94	3.88	1.72	445.2	4.97	8	48449.5	1
219	25.1556	126	74	270	5.2	1	272	12.5	31	15	20	13	74	12.9	1.09	6.51	3.88	1.87	318.6	5.68	2	105.27	1
220	24.64	139	83	259	9.9	2	186	13.5	26	32	26	23	88	30.4	0.95	4.79	3.27	1.3	300.3	5.18	3	1600.72	1
221	30.38	118	68	322	12.8	2	117	13.3	33	41	33	33	61	27.3	0.92	5.03	3.33	1.08	497.3	5.76	2	1521.54	1
222	27.25	120	70	270	4.4	2	253	11.6	35	46	36	23	95	7.7	1.27	3.96	2.71	1.05	349.8	5.49	4	2120.11	1
223	24.16	120	70	266	4	2	201	10.3	24	16	19	21	77	7.5	0.96	5.34	3.75	1.46	376.3	5.04	1	1.79	1
224	34.8	120	73	322	16.4	2	187	13.1	23	61	114	44	61	11.2	0.95	6.51	4.29	1.73	337.2	5.81	1	459.4	1
225	25.0636	119	63	327	5.8	1	210	13.3	31	63	30	51	74	17.6	1.71	6.85	4.5	1.52	417.3	4.48	1	90.88	1
226	24.2215	122	63	206	4.2	2	199	14.6	38	297	224	54	87	19.1	1.08	3.83	2.43	1.01	287	5.25	7	52532.4	1
227	25.6745	121	70	262	3.7	2	186	11.3	26	15	21	14	59	18.5	0.95	3.79	2.35	1.17	317.6	5.43	2	675.67	1
228	29.7265	131	94	240	4.8	1	231	10.9	29	417	341	302	165	180	3.34	2.97	2.67	0.4	269.4	6.27	0	235.6	0
229	25.7694	128	88	222	4.2	1	242	12.2	24	62	21	32	85	8.9	0.99	5.2	3.35	1.25	337	6.2	1	903.51	0
230	23.3885	128	88	222	4.2	1	242	12.2	24	42	20	34	83	8.8	1.03	5.4	3.66	1.29	382	6.2	2	476.84	0
231	24.4898	131	83	325	5.2	2	205	13.3	32	90	28	46	61	25.2	0.97	5.3	3.45	1.09	474	5.5	7	3084.36	1
232	24.34	149	97	279	9	1	196	12.3	28	21	19	14	102	17.7	0.82	5.85	3.81	1.71	417.7	5.47	1	2993.36	1
233	25.44	136	79	222	6.7	2	282	10.7	31	28	26	90	80	14.8	2.3	9.54	7.18	1.57	401.3	11.95	5	6456.62	1
234	26.99	136	91	272	17.5	2	133	13.6	28	22	23	13	81	12.9	1.67	3.26	2.59	1.28	352.4	5.26	4	4468.21	1
235	28.3848	144	80	296	13.9	2	146	13	24	51	36	119	102	24	1.29	5.81	3.87	1.47	316.4	8.64	3	156.33	1
236	28.982	132	83	259	10.4	2	246	12.9	26	33	28	26	86	8.8	1.19	3.6	2.37	0.84	347.6	5.55	1	4421.59	1
237	24.6914	120	70	292	4.2	1	244	11.46	30	33	33	18	60	18.5	1.2	6.01	4.2	1.67	411.8	5.52	2	115.25	1
238	28.4005	135	79	286	12.4	2	272	13.2	32	116	56	78	54	13.6	1.77	5.62	3.72	1.64	451.9	5.73	4	802.1	1
239	25.6896	113	71	260	5.8	2	291	13.5	39	219	113	76	79	18.7	1	5.46	3.62	1.4	145.4	5.75	6	7225.78	1
240	24.169	110	70	267	4.6	2	323	11.9	27	53	24	22	74	9.3	1.86	5.77	3.93	1.42	321.1	5.84	7	78685.8	1
241	24.5578	106	47	256	6.8	1	222	12.3	32	31	25	21	75	13	0.54	6.09	3.84	1.98	306.4	4.62	7	125340	1
242	35.5556	117	79	246	11.8	4	223	12.8	32	186	157	25	79	25.8	1.05	3.93	2.72	1.25	191.6	5.6	7	10206	1
243	26.5322	132	72	224	6.2	2	167	11.4	29	81	58	17	79	13.6	1.16	5.85	3.72	1.66	217.3	5.6	5	1714.52	1
244	25.5363	123	78	346	6.2	3	219	12.3	23	53	29	107	78	10.8	1.67	3.28	2.59	1.28	498.2	4.86	0	2462.6	0
245	28.9062	114	75	266	10.2	2	128	12.2	32	48	34	48	174	8.6	1.17	3.36	3.24	1.35	258.7	4.89	5	2630.81	1
246	31.5115	129	66	255	14.3	3	194	11.5	30	49	40	44	68	18.2	0.83	3.26	2.73	1.52	388	5.38	5	2274.92	1
247	28.125	128	75	282	8.8	3	174	11.3	35	48	30	91	109	13.5	0.76	5.96	3.9	2.13	355.4	5.83	3	2972.54	1
248	24.8016	155	92	232	4.2	2	242	11.6	32	85	39	71	68	7.2	0.96	6.87	4.66	1.8	348.2	5.52	6	997.02	1
249	24.3827	126	74	203	4	1	242	11.8	34	29	23	24	105	35.5	1.27	4.2	3.15	1.19	347.8	4.62	3	1081.1	1
250	24.3056	142	93	250	5.9	2	256	11.5	30	35	24	65	66	12.2	0.97	4.81	3.22	1.27	494.9	5.9	1	1296.76	1
251	29.8684	155	99	310	16.3	3	308	11.9	35	27	26	52	87	10.9	0.99	3.12	1.97	0.95	309.8	7.21	1	16291.7	1
252	29.8	113	77	248	9.9	4	235	13.69	33	281	186	66	92	12.7	1.31	5.59	3.69	1.57	310.2	4.9	0	2649.5	0
253	26.8264	115	77	272	6.5	2	187	11.7	21.3	16	16.2	17.5	45	11.3	0.88	6.05	3.86	1.25	481.75	4.18	3	22.22	0
254	25.4325	132	82	255	7.9	1	176	13.7	32	38	24	20	84	25.5	1.45	3.36	5.56	1.34	255.9	5.89	3	1836.43	1
255	26.8274	143	80	291	4	2	274	13.2	24	51	26	23	84	11.4	0.85	5	3.66	0.99	352	4.7	5	2305.28	0
256	17.4747	125	77	224	6.3	2	250	11.28	30	116	60	45	58	17.4	1.84	6.43	4.33	1.29	461.5	5.44	5	6258.12	1
257	26.1752	112	74	256	4.3	1	220	12.9	30	26	22	38	85	44.1	2.07	4.1	2.52	0.86	450	5.2	3	435.48	0
258	24.3832	124	80	277	7	2	207	11.1	29.1	30.6	26	27.4	54	17	2.06	5.58	3.53	1.46	403.78	5.5	3	400	0
259	28.7197	133	88	235	7.9	3	179	13.4	26	153	206	190	69	11.5	1.45	6.2	4.15	1.38	285	5.6	2	1639.3	0
260	25.763	121	79	288	9.3	3	190	13.6	29	148	75	79	75	28.3	0.91	6.11	4.21	1.5	447	5.24	7	6098.03	1
261	26.3672	136	80	264	5.4	2	105	11.9	26	35	23	20	65	7.3	1.4	7	4.55	1.75	315	5	8	81583.6	1
262	25.3486	141	89	287	4.8	2	229	12.6	35	36	35	49	69	12.1	0.88	7.64	5.46	1.87	295.6	6.48	1	2156	0
263	25	138	66	328	8.5	2	181	13.6	24	86	44	53	79	10.3	2.2	4.1	2.09	1.41	379	4.8	8	28127.9	1
264	28.2699	124	74	291	6.6	2	118	12.9	22	156	82	116	90	15	2.37	5.58	3.42	1.03	326	4.9	2	5219.37	0
265	29.7608	155	97	296	7.7	2	323	12.8	34.7	28.2	18.5	30	75.1	11.26	1.37	5.52	3.6	1.18	384.77	5.12	6	3577.83	1
266	26.3465	121	75	323	5.3	1	193	12	29	22	13	23	52	29.1	1.08	4.8	2.78	1.58	545	5	3	524.26	0
267	26.47	128	80	242	4.1	2	251	12.2	29	73	43	77	82	21	1.47	6.2	3.96	1.54	488	4.8		124925	1
268	27.6361	150	78	325	4.4	2	287	11	30	77	37	30	98	25.8	1.67	3.28	2.59	1.28	426.2	5.21	3	5524.16	1
269	35.9184	138	98	310	7.7	2	183	13.4	30	101	43	29	76	20.6	1.66	4.3	2.5	0.92	404	5.7	6	210.77	1
270	30.8898	138	98	310	7.7	2	183	13.4	30	89	38	32	76	18.4	2.12	4.3	2.56	0.9	441	5.3	6	107.76	1
271	28.3447	129	72	282	6.3	1	254	12.5	26	51	33	37	110	14.1	1.44	5.06	3.44	0.96	449.4	5.8	5	1946.16	1
272	21.044	114	79	261	10.2	2	174	13.8	27	298	145	90	62	19.7	1.3	5	4.59	0.9	269	7.4	7	3093.84	1
273	21.8	121	78	267	12.3	2	249	12.9	29	25	23	20	96	21.9	0.74	5	3.08	1.37	405	6.12	4	682.495	0
274	22.7732	114	71	340	4.6	2	186	10.7	30	22	33	23	48	12.6	1.69	4.97	3.21	1.1	557.6	6.62	5	1403.81	1
275	23.1247	126	90	281	5.2	2	225	11.2	45	97	73	61	76	18.6	1.45	3.77	2.26	1.24	412.5	6.7	1	138	1
276	27.3356	146	78	268	6	1	193	11.4	29.2	27.5	24.1	66.2	47.5	13.1	1.18	6.42	4.47	1.25	364.89	5.29	1	4094.64	0
277	22.1453	130	80	321	9.5	1	196	12.5	28	77	36	71	69	20.4	4.55	5.4	2.42	0.72	427	5.9	4	7603.69	0
278	23.0546	140	55	321	6.3	2	175	12.9	30	95	72	86	102	13.9	1.71	4	2.68	0.67	374	4.8	4	27769.4	1
279	23.2254	101	64	308	5.1	2	267	13.1	32	55	29	64	79	12.8	1.86	5.7	3.59	1.14	400	5.2	8	27557.6	1
280	23.4492	121	88	371	5.4	2	256	12.5	32	48	25	62	83	8.6	1.7	5.1	3.49	1.12	344	5.4	2	37.92	0
281	19.8522	83	59	215	12.8	3	147	13.8	31	14	35	123	84	32.1	2.18	5.3	3.16	0.49	355	4.8	4	3973.43	0
282	19.9481	120	65	255	4.9	2	220	13.5	29	46	26	16	85	13.3	1.84	3.7	1.83	1.07	403	4.7	7	24884.9	1
283	21.7347	113	72	247	12.1	2	162	13.4	34	75	120	143	107	15.9	1.77	4.8	2.81	1.41	358	4.5	8	10346.1	1
284	23.2716	147	87	299	7	1	253	13.5	30	40	27	27	68	18.8	1.8	5.7	4.76	1.12	391	5.8	8	30187.4	1
285	22.0932	127	68	219	15.5	2	130	11.6	29	39	36	68	78	50.4	1.7	4.81	3.89	1.17	412	5.7	0	0.05	0
286	19.55	111	75	251	6.1	1	297	12.4	32	40	34	107	95	10.2	2.12	5.54	3.94	1.38	487.3	4.97	3	15434.3	1
287	21.7181	121	82	329	6.1	1	238	11.6	29	28	25	34	75	11.1	4.38	6.09	4.02	1.12	547.7	4.86	7	17094.7	1
288	21.8106	107	64	394	8.2	2	211	10.44	29	72	54	29	34	11.2	2.5	5.65	3.72	1.11	318.8	5.97	1	2001.83	1
289	31.25	132	79	225	5.1	2	152	13.5	30	443	212	174	51	13.6	1.01	4.4	2.7	1.15	477	4.4	4	2.01	0
290	24.5675	123	66	274	7.1	2	218	10.5	26.4	18.8	22.1	24	51.6	10	1.01	4.65	3.05	1.2	469.9	5.94	2	40.79	0
291	24.4217	108	65	271	6.9	2	219	12.3	28.8	22.8	24.2	28.7	102	16.2	1.17	5.47	3.56	1.37	333.39	4.88	8	62375.6	1
292	26.1224	136	79	286	7.1	2	133	10.7	32	60.5	30.1	47.6	56.8	14.5	1.39	5.85	3.73	1.67	325.26	11.87	3	11.35	0
293	21.157	126	60	274	6.1	2	166	13	31	65	36	37	100	11.6	1.65	2.9	1.65	0.63	372	4.8	1	65.94	0
294	22.3214	108	71	280	11.5	2	188	13.4	32	36	25	38	89	6	1.2	4.8	3.03	0.92	417	4.5	5	6137.15	1
295	22.8164	114	73	209	4.4	1	228	14.1	33	61	32	19	68	14.5	0.88	4.4	2.88	0.94	450	5.1	5	944.17	1
296	29.9357	131	74	214	13.1	3	147	11.3	29	455	178	146	83	26	0.93	5.1	3.11	1.06	380	5.8	8	25839.4	1
297	22.5895	127	69	527	6.7	2	231	13.5	28	64	36	46	73	13.7	0.85	3.8	2.53	0.86	434.9	5.46	1	1218.99	1
298	23.7812	147	76	280	7.6	2	320	10.7	30	17	18	24	87	10	0.8	3.44	2.38	0.95	317.3	5.07	1	4388.37	1
299	21.5451	106	70	246	5.1	1	187	12.4	25	28	25	53	105	8.2	1.28	4.17	2.84	1	259.2	4.9	3	29.19	1
300	22.7646	115	65	215	4.6	1	248	12.7	29	13	18	8	57	9.4	1.6	3.7	1.81	1.17	500	5.5	1	1.64	0
301	23.9844	127	79	267	7.7	1	181	14.8	29	21	23	12	64	7.6	0.66	2.3	1.08	0.91	261	4.6	1	29122.7	1
302	19.3337	102	66	267	2.6	1	260	12.3	32	17	19	16	64	10	0.65	3.2	1.92	1	264.3	4.81	7	67401.1	1
303	19.7711	117	72	269	4.7	1	146	13.7	31	90	104	36	68	18.2	1.18	4.04	2.47	1.24	294.9	4.81	1	28.16	1
304	28.0557	127	61	306	5.8	2	232	12.3	27	29	18	19	57	6.1	1.11	4.2	22.66	1.03	294	6.4	3	1417.51	0
305	24.8016	129	74	271	10.2	1	286	11.6	28.1	12.3	25.6	28.4	45.4	15.7	0.84	6.24	2.83	1.73	386.21	5.27	3	0.55	0
306	27.7177	145	87	275	7.6	2	236	11.3	26.53	24.3	28.1	27	97.1	4.37	2.06	4.36	2.89	0.82	304.76	5.06	8	37574.8	1
307	26.8544	138	89	262	6.7	1	249	11.7	26.8	26.9	20.5	22	65.2	30.7	1.42	5.42	3.61	0.97	448.96	5.42	1	3.76	0
308	29.4321	158	97	247	5.7	2	177	11.3	37.9	17.2	20.9	14	48	7.9	1.28	5.13	2.61	1.44	208.18	4.61	0	2658	0
309	25.891	148	88	285	5.5	1	356	11.2	25	34	23.3	22.2	96.3	10.8	1.32	4.95	2.98	0.91	380.51	5.54	1	839.97	0
310	24.7405	120	75	273	6.3	1	287	12.6	37.7	20.69	20.2	24.9	47.2	18.9	2.09	6.11	3.4	2.51	373.95	5.16	5	69372.6	0
311	28.7274	138	85	287	6.3	2	189	11.6	26.6	61.9	25.6	63.4	42	12.6	1.9	5.82	3.03	1.04	532.43	5.26	0	0.4	0
312	24.9135	126	76	233	5	2	250	12	27.2	22.8	22.4	11.8	63.1	20	0.79	5.73	3.29	1.82	443.22	5.4	1	657.23	0
313	24.7596	106	65	290	14.6	2	226	10.7	25.7	26.5	26.8	30.5	46	16.7	3.19	5.77	3.02	1.18	398.53	4.98	4	1346.93	0
314	26.7229	139	79	257	6.2	2	170	11.2	28.7	30.6	23.7	31.6	64.3	28.1	0.58	4.79	3.16	0.93	397.3	5.26	1	34.85	0
315	26.7519	130	75	272	6.5	2	168	11.4	25.6	45.9	34.9	30.1	91.4	10.1	1.09	8.15	4.86	1.14	498.5	5.2	8	115714	1
316	28.5488	142	83	263	9.5	1	165	11.2	30.33	25.9	28.6	12.3	48	13.84	0.86	4.09	2.48	1.21	523.1	5.72	2	5.31	0
317	29.3658	152	93	282	7.4	2	194	10.7	29.4	30.5	23.5	20.2	61.9	24.8	1.52	4.4	2.77	1.08	498.6	5.13	4	61.09	0
318	24.5908	120	74	237	7.4	2	151	12.2	30.5	37.1	68	38.5	68.3	16.5	1.11	4.08	2.19	1.07	370.64	4.16	7	21966.3	1
319	25.4028	145	85	273	9.3	1	235	11.3	27.2	23	22.8	26.6	97.6	19.7	1.45	4.82	2.62	1.03	417.1	6	1	0.01	0
320	24.7607	116	63	257	6.9	2	154	13	31.2	61.3	45.2	99.5	130.1	10.6	1	5.73	2.89	1.65	286.01	5.28	3	633.26	0
321	24.1232	118	78	211	4.1	2	177	11.1	24.4	46.8	33	11.1	61	16.5	0.59	4.85	2.88	0.9	251.27	6.23	1	51887.2	1
322	24.0055	98	68	268	5.7	2	265	12.3	26.7	21.9	19.6	19.8	64.7	11.6	0.82	5.48	3.03	1.53	312.17	4.53	3	37951.1	1
323	26.9896	105	75	264	9.1	2	116	11.9	27.1	67.8	91.1	75.1	90.9	18.9	1.22	3.9	2.25	0.94	356.96	5	1	2198.09	0
324	26.8745	125	73	248	4.8	2	81	11.4	28	86.9	66.6	35.9	92.2	20	1.26	4.64	2.75	1.02	688.33	4.62	1	0.33	0
325	27.5653	140	80	260	4.7	1	91	10.6	33.4	53.4	58.4	31.1	99.3	6.7	1.29	4.52	2.34	1.39	383.15	5.5	1	28.5	0
326	26.0554	126	86	278	14.8	2	166	11.6	27.7	58.4	29.7	31.8	75.6	13.1	1.47	4.01	2.4	0.94	447.73	4.61	1	60.91	0
327	27.128	132	75	310	10.7	2	109	11.4	24.5	76.6	68.6	129.6	74	14.4	2.94	4.21	2.06	0.8	414.36	7.61	1	0.01	0
328	24.4561	92	63	251	6.1	1	189	11.1	30.1	17	17.3	15.7	85.2	13.8	0.98	5.02	2.32	1.7	369.74	4.76	1	5315.8	1
329	25.3155	102	63	272	10	1	132	12.1	28.5	18.4	19.8	20	61.6	15	2.04	5.74	3.57	0.99	380.46	4.8	1	426.66	0
330	34.6122	166	98	336	11.7	2	199	10.9	33.8	74.1	33.5	1128.6	112	18.7	7.71	6.46	3.69	0.99	381.94	14.91	0	3.1	0
331	27.8053	156	87	285	4.3	1	235	11.5	27.5	16.9	17.3	66.6	47.7	25.3	1.35	5.56	3.67	1.18	307.98	4.89	2	494.46	0
332	29.3818	160	90	285	7.7	2	238	11.4	32.9	34.3	31.6	45.3	84	12.93	2.03	4.42	3.07	1.06	474.42	5.39	4	14822.1	0
333	25.0762	155	85	278	4.9	2	226	11.2	28.96	48.3	29.1	43.6	99.4	12.4	0.8	6.3	3.73	1.61	270.58	5.28	6	566.41	0
334	28.0742	159	98	296	4.8	2	283	12.1	35.5	33.1	26	23.8	74.4	10.5	0.77	6.59	4.23	1.72	300.57	4.7	00	3258.39	0
335	24.1533	105	75	262	6.6	2	187	12.3	31.39	20	25.5	12.7	74.9	22.01	1.33	4.94	3.21	1.24	387.64	5.27	3	2.3	0
336	27.3356	124	74	245	3.8	1	149	12.8	26	22	16	25	68	12.7	1.9	4.7	2.74	0.97	322	5	2	1191.54	0
337	26.2987	118	68	286	7.8	1	273	12.5	28	56	33	38	81	30.3	1.62	4.4	2.78	1.03	381	5.8	4	1541.15	0
338	26.9896	134	75	349	8.9	2	229	13	34	208	82	65	105	9.9	1.47	5.03	3.19	1.13	359.8	6	5	1022.14	1
339	26.6556	100	61	309	7.1	2	301	11.2	30.3	39.7	28.8	97.5	56.4	14.2	1.67	2.68	2.59	1.56	536.28	5.49	2	199.83	0
340	26.7916	124	85	261	7.5	2	341	11.5	27.4	29.7	20.8	82.2	63.2	14.7	2.62	7.24	5.02	1.2	506.04	5.14	1	227.61	0
341	24.6181	119	78	247	5.2	2	190	11	29.8	30.7	22.6	39.2	82.3	12.2	1.67	2.66	2.59	1.58	308.42	5.46	1	313.13	0
342	28.0816	137	91	243	6.1	2	185	12	30.2	27.5	22.1	39.1	59.6	11.4	1.43	5.91	3.88	1.38	440.44	5.32	3	325	0
343	25.6528	134	92	284	8.3	2	236	11	27.4	25.2	26.1	49.4	78.8	6.4	1.08	5.79	3.51	1.63	305.43	4.67	1	0.37	0
344	27.5885	133	90	297	4.9	2	224	10.7	25.9	19.8	18.1	16.1	62.6	10.5	1.92	5.68	3.64	1.16	413.81	5.4	2	2447.72	0
345	26.3127	125	75	295	9.3	2	286	11.1	33.5	54.9	30.9	49.5	72.2	30.3	3.18	5.58	3.9	0.9	434.67	4.99	1	2758.25	0
346	27.7208	140	90	293	7	2	162	11.8	26.3	21.3	22.5	26.6	71.6	13.2	1.13	5.98	3.99	1.47	650.29	5.44	7	36014	1
347	22.9684	94	61	269	7.4	2	210	11.4	24.9	36.3	37	55.8	83	4.7	5.9	5.22	1.86	0.93	420.54	5.01	0	6584.09	0
348	32.2708	154	93	307	14.2	2	237	11.6	27.1	73.5	45.7	51.6	64.5	10.4	3.09	6.58	4.05	1.35	307.29	6.68	1	35.37	0
349	25.27	168	81	335	8.1	2	209	12.2	27	36	28	43	67	16.2	2.09	6.6	4.61	1.09	382	4.6	3	39.09	0
350	23.7118	115	77	290	10	2	167	13.5	26	45	23	39	59	12.5	1.48	4	2.24	0.89	370	5.4	4	1588.73	1
351	28.441	120	73	231	9.5	2	214	13.5	27	930	363	160	62	15	0.67	4	2.23	1.12	444	5.8	6	2850.37	0
352	28.6508	136	87	293	10.3	2	157	11.9	28.7	47.2	32.5	31.8	64	23	1.67	2.68	2.59	1.67	481.02	9.51	4	2590.69	0
353	17.6	85	65	219	12.8	2	213	12.4	23.4	34.9	22.3	22.9	62.3	7.1	1.44	4.82	3.29	0.92	358.52	4.36	4	2861.38	0
354	22.7263	97	70	323	4.4	1	276	12.3	26.1	19.4	18.6	54.1	78.4	10.1	1.04	4.23	2.27	1.27	468.2	6.01	0	3116.18	0
355	23.1473	102	72	250	10	2	255	13	34.3	19.5	16.1	39.5	59.4	25.9	1.04	4.21	2.17	1.12	369.61	5.89	0	1689.97	0
356	21.2412	115	75	215	7.1	2	249	11.6	32.7	15.4	16.7	9.2	55	15.8	0.61	5.02	3.13	1.24	468.6	5.6	2	3.32	0
357	30.7099	136	83	354	6	2	202	15	33	85	70	79	109	17.2	0.89	6.1	4.03	1.34	361	5.3	6	26293.8	1
358	24.8016	126	74	249	7.1	2	279	12.4	29.5	18.5	18	20.5	83.3	10.1	1.78	6.62	2.59	1.33	495.78	4.9	7	43589.8	1
359	32.5964	127	82	322	10.2	2	298	12.9	30	299	99	95	69	26.6	1.54	6.1	4.01	1.05	442	6.1	7	15665.7	0
360	26.556	132	82	288	6.9	1	213	11.3	29.6	27.4	20.2	26	76.7	16.5	1.7	3.86	2.23	0.98	444.81	4.93	3	183.97	0
361	26.1961	129	79	252	806	2	172	11.7	27.2	39.4	25.7	53.9	65.3	16.3	1.52	4.2	2.82	0.97	465.32	5.01	2	79.84	0
362	26.0276	137	72	257	5.1	1	229	12.7	26	46	27	37	87	19.6	1	4.5	2.57	1.5	398	5.2	1	321.18	0
363	25.4017	116	80	256	8.5	2	201	11	25.2	40.3	28.3	32.4	94.7	10.6	3.09	5.04	3.27	0.97	328.1	5.31	3	138.59	0
364	24.42	125	85	273	3.5	2	224	12.7	36	223	91	52	117	9.2	1.49	6.8	4.7	1.18	423	4.9	5	256.82	1
365	26.81	114	71	324	8.3	2	244	13.3	22	45	25	20	97	16.7	0.78	4.6	3.43	0.96	422	5.3	8	13459	1
366	26.89	118	68	342	6.1	2	284	12.5	27	64	32	45	82	5.7	2.16	4.6	2.68	0.82	422	5	4	461.7	1
367	27.28	111	75	301	12	3	195	14.1	27	59	45	115	55	10.4	0.89	5.5	3.3	1.72	370	5.7	5	2425.92	1
368	26.17	134	83	328	13.5	3	299	12.6	39	505	205	156	101	8.3	1.56	5.1	3.43	1	368	9.1	7	13982.1	1
369	27.58	127	89	173	7.7	3	183	13.1	30	139	68	85	113	19.5	2.05	5.9	4.04	0.95	394	4.6	8	23837.8	1
370	24.16	121	64	264	12.7	3	208	13.2	38	195	124	88	90	28.9	1.49	5.1	3.35	1.12	390	5.2	8	4523.03	1
371	28.65	126	80	289	7.5	2	421	12.2	35	59	32	92	73	9.9	1.78	3.7	2.41	1.02	451	5.2	4	5686.79	1
372	24.45	114	67	151	11.1	3	297	12.9	26	396	122	99	123	21.7	1.29	4.6	3.4	0.88	333	4.5	6	29758	1
373	23.05	119	75	207	6.2	2	281	11.7	29	140	30	38	68	5.7	2.82	4.7	2.36	0.73	395	5	8	42524.3	1
374	19.58	135	82	209	5.7	2	238	12.5	32	38	45	56	61	14.2	1.26	6.8	5.2	1.18	428	4.8	8	24147.3	1
375	23.73	139	66	220	8.5	2	303	11.8	30	43	21	36	106	11.3	1.66	7.6	4.57	1.98	349	7.9	1	11785.5	1
376	29.96	125	76	392	9.3	2	340	12.7	31	75	30	22	129	7.4	2.33	3.7	2.26	0.7	386	5.2	2	23763.9	1
377	30.06	131	70	257	26.5	3	169	13.1	30	80	40	37	62	12.6	1.38	4.2	2.62	0.89	480	5.2	4	184.24	1
378	30.08	136	89	343	11.6	2	266	12.2	38	43	25	88	85	34.2	0.99	5.7	4.24	1.07	943	5.7	1	519.17	1
379	28	140	93	267	7.6	2	312	14.1	28	52	50	103	73	18	1.16	4.6	3.2	1.02	225	7.7	7	3465.97	1
380	23.18	118	71	229	7	2	250	12.5	27	92	48	51	75	17.9	1.57	5	3.05	1.37	467	5.3	7	29825.8	1
381	22.91	115	76	196	4	2	122	12.3	32	70	46	49	79	17.5	1.75	3.4	1.76	0.81	394	4.5	1	582.91	1
382	26.96	128	75	234	4.6	2	269	12.5	30	179	76	79	63	15.8	1.57	4.8	3.49	0.73	390	4.3	1	0.09	1
383	21.1	134	84	236	10.3	1	354	13	39	19	21	18	65	15.8	1.01	5	3.11	1.63	374	5.59	3	3170.2	1
384	27.89	104	73	282	9	3	236	12.6	30	49	34	27	100	7.1	0.67	4.3	2.52	1.69	455	4.6	6	3636.83	1
385	24.57	115	65	330	4.3	2	272	13.3	29	107	48	36	54	18.1	2.08	5.5	3.4	0.83	485	4.9	8	89537.9	1
386	23.53	107	72	207	6.1	2	219	12.9	32	64	178	34	72	17	0.93	4.6	2.69	1.21	393	5.2	8	>124925.00	1
387	23.88	121	75	264	4.3	2	274	12.5	32	74	32	26	74	12.8	0.66	6.1	5.15	0.89	359	5.6	6	4102	1
388	24.86	136	73	275	8.2	2	262	12.5	30	192	83	45	75	34	1.47	5	3.48	1.18	416	4.9	8	37690.4	1
389	27.51	116	83	344	14.6	2	218	13.7	34	49	36	44	69	16.9	2.14	5.5	3.48	1	484	5.8	1	58.12	1
390	22.23	121	87	272	10	3	215	13.7	26	88	40	58	84	9.4	1.17	3.9	2.13	1.17	266	4.7	5	5758.26	1
391	28.79	121	78	345	5.2	1	249	13.1	24	87	38	58	86	27.1	1.42	4.7	3.1	0.96	437	4.9	3	7495.35	1
392	29.17	123	76	276	6.2	2	313	12	33	66	29	60	93	15.4	2.66	5.2	3.56	1.06	715	5.2	4	756.06	1
393	32.24	141	89	280	6.4	2	265	13	25	30	33	22	85	7.4	1.53	4.4	2.7	1.18	252	5.4	4	8465.9	1
394	26.4	126	80	238	7.3	2	259	12.8	29	25	20	24	55	19.5	1.33	5.2	3.69	1.1	421	5.2	3	2239.47	1
395	25.94	111	73	259	6.4	1	217	13.3	31	38	25	81	87	22.8	1.04	6.2	4.64	1.31	313	4.9	3	2015.91	1
396	29.24	104	67	359	3.8	2	150	13.6	30	54	31	15	42	13.5	1.12	3.7	1.95	1.18	379	5.5	8	32283.1	1
397	25.95	134	70	291	7.5	2	199	12.2	28	89	51	76	147	21.7	1.03	4	2.45	1.14	289	6.5	3	71.39	1
398	23.1	114	72	257	5.1	2	186	13.9	32	95	50	67	49	12	2.65	5.4	2.48	1.71	436	5.4	5	1295.19	1
399	21.26	113	73	257	5	2	258	12.7	27	102	44	69	70	12.2	1.34	5.8	4.32	0.88	692	6	8	46527.2	1
400	26.4314	119	79	312	11.6	2	152	13.1	31	37	27	35	77	12.9	1.01	4.6	2.82	1.23	385	5	0	84.51	0
401	26.2917	102	74	221	6.1	3	147	13.7	32	125	72	40	75	8.7	1.84	4.8	3.4	1.01	213.1	5	5	250	0
402	23.6829	98	78	275	7.3	2	237	11.1	32.1	9.9	25.7	21.4	67	9.4	1.49	5.89	3.72	1.22	278.07	6.16	2	4.6	0
403	33.63	102	68	166	14.4	3	184	14.4	31	191	88	54	87	25.3	0.87	3.4	2.39	0.81	496	4.9		496.78	0
404	32.53	112	74	245	6.3	2	203	12.9	32	117	55	64	78	9.6	1.11	4.5	3.29	1.27	425.3	5.9		3822.47	1
405	24.45	105	65	263	6.1	2	345	12.8	25	59	23	110	91	36.2	1.23	3.5	2.06	0.97	405	3.6		177.18	1
406	26.4381	165	93	341	4.3	2	214	12.2	31	89	66	22	74	12.8	0.79	4.6	2.74	1.39	266	5.5	5	386.29	0
407	24.2215	133	83	267	5.3	1	222	12.7	30	70	24	33	133	10.3	4.23	4.7	2.3	0.88	465	4.8	3	5848.16	0
408	24.62	123	68	271	7	2	218	12.5	27	46	24	51	50	15.8	3.05	5.8	2.95	1.09	382	4.9		1443.53	1
409	24.44	113	57	236	6.1	2	178	12.8	31	43	21	31	78	10.4	1.44	4.1	2.37	1	404	4.8		7259.42	1
410	27.94	100	53	289	4.5	3	200	12.4	41	58	79	43	110	9.1	2.21	2.5	1.18	0.46	189	5.2		2100.92	1
411	27.14	129	81	327	5.8	2	279	14.7	27	43	21	38	56	17.9	1.83	5.9	4.33	1.2	579	4.1		361.87	1
412	22.94	124	68	236	11.3	2	263	12.5	28	38	23	26	74	17.3	0.81	4.4	3.22	0.92	422	4.7		52.42	1
413	19.31	94	55	187	3.8	1	238	13.2	29	55	39	41	70	8	0.93	5.2	3.43	1.64	363	4.4		64491.3	1
414	24.33	95	63	276	4.1	1	263	13.2	28	54	38	19	56	11.9	1.92	4.2	2.76	0.94	290	4.4		45287.9	1
415	28.2	120	53	278	8.5	2	199	13.3	35	33	23	25	78	12.3	2.5	5.4	3.52	1.34	502	4.6		3630.67	1
416	25.54	130	83	351	7.8	2	201	12.5	29	70	38	21	96	14.4	2.44	5.1	2.98	0.77	526	4.9		51381.2	1
417	29.09	142	83	252	11.1	2	272	12.1	33	202	67	82	95	13	0.68	5.4	3.5	1.7	399	8.6		456.07	1
418	22.42	125	78	281	9.1	3	69	12.4	35	58	39	59	70	11.2	1.06	3.9	2.2	1.29	340	5		3897.73	1
419	32.1799	133	83	303	6.5	2	325	12.7	25	113	44	99	107	15.1	1.34	3.9	2.03	1.13	586	5.3	3	6711.95	1
420	23.8899	117	79	232	16.6	3	153	14.9	40	1265	818	110	100	41.6	1.36	3.7	2.02	0.53	331	5	6	879.98	0
421	24.22	129	79	205	3.4	3	213	18.8	32	200	89	91	82	23.9	1.24	5.4	3.77	1.27	364	5.1		5588.88	1
422	20.22	133	65	213	10.8	3	239	12.8	27	162	93	31	88	20.4	0.66	5.6	3.46	1.57	376	4.9		2075.43	1
423	21.15	118	82	298	4.2	1	269	12.8	28	18	21	19	75	11.7	3.99	3.6	2.44	0.86	300.9	5.3		37.94	1
424	26.29	111	72	281	31.7	3	142	14.2	40	402	272	77	121	19.4	1.25	3.9	2.42	1.02	267	5.7		17600.4	1
425	27.51	137	87	211	14.3	3	190	13.4	37	221	110	118	98	18	0.94	3.1	1.95	0.87	582	6		2.19	1
426	25.69	118	82	195	7.7	3	261	12.6	36	287	83	116	115	17.1	0.73	5	3.8	1.03	346	4.3		652.55	1
427	28.96	110	73	268	9	2	91	11.8	31	210	118	143	70	12.8	1.96	4.9	3.35	0.91	505	4.7		421.28	1
428	27.62	127	75	264	5.1	3	221	12.7	31	192	145	129	110	18.9	1.99	3.8	1.57	1.19	191	5.2		885.35	1
429	19.16	90	62	178	5.6	2	210	15.5	29	143	77	181	177	19.1	0.83	2.8	1.59	0.83	295	5.2		2855.31	1
430	22.32	118	67	263	11.7	3	131	11.3	30	53	23	64	67	21.3	2.09	5	3.5	0.92	320	5.4		5413.55	1
431	24.45	117	67	247	6.4	2	113	11.9	25	77	67	77	88	19.3	1.71	4.6	3.41	0.8	488	5		4167.29	1
432	28.72	150	85	301	7.3	2	137	11.9	34	91	35	52	75	11.5	2.15	5.6	3.96	1.1	635	5.3		4289.97	1
433	22.77	109	63	252	5.7	2	158	13	39	369	496	354	233	49.7	2.73	4.3	2.44	0.09	344	4.3		60.95	1
434	23.02	105	71	256	12.2	2	125	12.2	26	202	166	484	151	21.3	3.88	5.9	2.99	1.03	377	4.9		2093.14	1
435	21.77	116	81	298	7.7	2	215	13	30	142	72	59	87	7.9	1.01	6.8	4.71	1.8	506	5.5		1625.26	1
436	23.39	127	84	298	14.9	3	184	14.6	39	63	43	49	72	13.3	2.21	3.2	1.96	0.54	500	4.4		4548.83	1
437	25.39	130	74	338	4.9	2	315	12.2	25	64	26	21	95	21.7	1.6	3.1	1.54	0.92	308	7.8		1018.55	1
438	25.1	124	73	276	6.7	2	269	13.2	29	172	85	89	65	10	7.58	5.1	1.63	0.66	602	5.7		9053.95	1
439	24.29	138	86	243	12	2	241	12	28	532	117	191	179	59.2	2.83	5	3.01	0.61	306	5.5		2779.1	1
440	22.41	129	82	217	14	4	244	12.7	28	223	102	263	96	15.1	1.79	6.3	4.45	0.78	499	4.23		22112.6	1
441	23.63	121	66	242	11.4	3	208	11.1	39	213	96	85	112	18.9	1.83	3.5	2.31	0.94	329	5.5		1236.32	1
442	30.93	114	67	321	8	2	304	12.9	24	61	25	30	62	5.4	2.69	6	3.86	1.06	471	5.9		0.32	1
443	29	138	91	292	6.4	2	321	12.2	33	61	38	52	114	15.7	1.43	5.6	4.12	1.21	374	4.7		308.36	1
444	28.73	128	77	276	8.3	2	282	13.3	33	220	9.7	65	41	20.8	0.76	3.8	2.07	1.24	423	5.4		17243.2	1
445	25.99	135	82	206	19.3	2	227	12.3	32	152	80	97	43	18.1	1.28	4.5	3.07	1.05	371	4.5		495.99	1
446	29.0006	145	89	303	5.3	2	419	11.2	28.4	18.3	21.9	24.6	43	31.1	3.9	5.05	3.42	0.95	322.62	5.26	1	1.47	0
447	25.19	138	81	234	9.8	2	188	14.5	35	73	50	63	114	16.3	0.82	6.9	4.14	1.84	283	5.3		3125.93	1
